# Supplementary material for: Potential Anti-Obesity Effect of Hazel Leaf Extract in Mice and Network Pharmacology of Selected Polyphenols
Source: Pharmaceuticals (Basel). 2024 Oct 9;17(10):1349. doi: 10.3390/ph17101349 (PMC11510286; doi:10.3390/ph17101349)
Supplement: Supplementary file 1 [file pharmaceuticals-17-01349-s001.zip]

Archive with 1 entries (1 files):
- pharmaceuticals-3174020-supplementary.pdf
